# Supplementary material for: Long-term participation in community group exercise improves lower extremity muscle strength and delays age-related declines in walking speed and physical function in older adults
Source: Eur Rev Aging Phys Act. 2021 May 28;18:6. doi: 10.1186/s11556-021-00260-2 (PMC8161349; doi:10.1186/s11556-021-00260-2)
Supplement: Supplementary file 1 — Additional file 1: Supplemental Table 1. Estimated marginal means of lower extremity muscle strength, TUG time and motor fitness scale obtained by linear mixed models. [file 11556_2021_260_MOESM1_ESM.xlsx]

## Sheet: Supplemental Table 1 Final
Supplemental Table 1. Estimated marginal means (95%CI)1 of lower extremity muscle strength2, TUG time3 and motor fitness scale 4
		Lower extremity muscle strength	TUG time	Motor Fitness Scale
Participation	Age	Estimate (95%CI)	Estimate (95%CI)	Estimate (95%CI)
short-term	65	63.31 (61.47, 65.16)	5.88 (5.71, 6.06)	12.32 (12.12, 12.52)
mid-term	65	58.07 (55.57, 60.58)	5.62 (5.42, 5.82)	12.75 (12.48, 13.02)
long-term	65	44.28 (41.41, 47.15)	5.65 (5.43, 5.87)	12.68 (12.38, 12.98)
short-term	70	61.5 (60.09, 62.91)	6.68 (6.54, 6.81)	11.47 (11.32, 11.63)
mid-term	70	61.11 (59.22, 62.99)	6.30 (6.15, 6.46)	11.88 (11.67, 12.09)
long-term	70	53.71 (51.47, 55.95)	6.16 (5.99, 6.33)	12.05 (11.80, 12.30)
short-term	75	59.68 (58.45, 60.91)	7.47 (7.32, 7.62)	10.63 (10.47, 10.80)
mid-term	75	64.14 (62.58, 65.70)	6.98 (6.81, 7.16)	11.02 (10.80, 11.23)
long-term	75	63.14 (61.25, 65.04)	6.67 (6.46, 6.87)	11.43 (11.17, 11.69)
short-term	80	57.87 (56.46, 59.28)	8.26 (8.05, 8.47)	9.79 (9.57, 10.00)
mid-term	80	67.18 (65.47, 68.89)	7.66 (7.41, 7.92)	10.15 (9.88, 10.42)
long-term	80	72.58 (70.60, 74.56)	7.17 (6.87, 7.47)	10.81 (10.49, 11.12)
short-term	85	56.05 (54.20, 57.90)	9.05 (8.77, 9.33)	8.94 (8.66, 9.23)
mid-term	85	70.21 (67.98, 72.45)	8.34 (8.00, 8.69)	9.28 (8.92, 9.64)
long-term	85	82.01 (79.56, 84.46)	7.68 (7.27, 8.09)	10.18 (9.77, 10.59)
short-term	90	54.24 (51.83, 56.64)	9.84 (9.48, 10.21)	8.10 (7.74, 8.46)
mid-term	90	73.25 (70.30, 76.19)	9.03 (8.57, 9.48)	8.42 (7.95, 8.88)
long-term	90	91.44 (88.30, 94.58)	8.19 (7.65, 8.72)	9.56 (9.04, 10.08)
1 Estimated marginal means were obtained from liner regression models adjusted for frequency of participation, sex, depression, home-bound, oral status, poor nutrition and cognitive status
2 Knee muscle strength adjusted to body weight (%)
3 TUG time obtained by timed up and go test
4 Supplemental Table 1 and Figure 1 correspond.
